# Supplementary material for: Regio- and Enantioselective N-Heterocyclic Carbene-Catalyzed Annulation of Aminoindoles Initiated by Friedel–Crafts Alkylation
Source: Org Lett. 2024 Aug 8;26(33):6993–8. doi: 10.1021/acs.orglett.4c02434 (PMC11348421; doi:10.1021/acs.orglett.4c02434)
Supplement: Supplementary file 2 — ol4c02434_si_002.zip [file ol4c02434_si_002.zip]

Archive with 7,324 entries (5,654 files):
- Annulation_products/3a_(R1,2=H;PG=H;R3=Ph)/
- Annulation_products/3a_(R1,2=H;PG=H;R3=Ph)/13C/
- Annulation_products/3a_(R1,2=H;PG=H;R3=Ph)/13C/acqu
- Annulation_products/3a_(R1,2=H;PG=H;R3=Ph)/13C/acqus
- Annulation_products/3a_(R1,2=H;PG=H;R3=Ph)/13C/audita.txt
- Annulation_products/3a_(R1,2=H;PG=H;R3=Ph)/13C/cpdprg2
- Annulation_products/3a_(R1,2=H;PG=H;R3=Ph)/13C/fid
- Annulation_products/3a_(R1,2=H;PG=H;R3=Ph)/13C/format.temp
- Annulation_products/3a_(R1,2=H;PG=H;R3=Ph)/13C/fq1list
- Annulation_products/3a_(R1,2=H;PG=H;R3=Ph)/13C/pdata/
- Annulation_products/3a_(R1,2=H;PG=H;R3=Ph)/13C/pdata/1/
- Annulation_products/3a_(R1,2=H;PG=H;R3=Ph)/13C/pdata/1/outd
- Annulation_products/3a_(R1,2=H;PG=H;R3=Ph)/13C/pdata/1/proc
- Annulation_products/3a_(R1,2=H;PG=H;R3=Ph)/13C/pdata/1/procs
- Annulation_products/3a_(R1,2=H;PG=H;R3=Ph)/13C/pdata/1/title
- Annulation_products/3a_(R1,2=H;PG=H;R3=Ph)/13C/precom.output
- Annulation_products/3a_(R1,2=H;PG=H;R3=Ph)/13C/prosol_History
- Annulation_products/3a_(R1,2=H;PG=H;R3=Ph)/13C/pulseprogram
- Annulation_products/3a_(R1,2=H;PG=H;R3=Ph)/13C/scon2
- Annulation_products/3a_(R1,2=H;PG=H;R3=Ph)/13C/shimvalues
- Annulation_products/3a_(R1,2=H;PG=H;R3=Ph)/13C/specpar
- Annulation_products/3a_(R1,2=H;PG=H;R3=Ph)/13C/stanprogram25707
- Annulation_products/3a_(R1,2=H;PG=H;R3=Ph)/13C/topshimreport
- Annulation_products/3a_(R1,2=H;PG=H;R3=Ph)/13C/uxnmr.info
- Annulation_products/3a_(R1,2=H;PG=H;R3=Ph)/13C/uxnmr.par
- Annulation_products/3a_(R1,2=H;PG=H;R3=Ph)/13C/vtc_pid_settings
- Annulation_products/3a_(R1,2=H;PG=H;R3=Ph)/1H/
- Annulation_products/3a_(R1,2=H;PG=H;R3=Ph)/1H/acqu
- Annulation_products/3a_(R1,2=H;PG=H;R3=Ph)/1H/acqus
- Annulation_products/3a_(R1,2=H;PG=H;R3=Ph)/1H/audita.txt
- Annulation_products/3a_(R1,2=H;PG=H;R3=Ph)/1H/fid
- Annulation_products/3a_(R1,2=H;PG=H;R3=Ph)/1H/format.temp
- Annulation_products/3a_(R1,2=H;PG=H;R3=Ph)/1H/fq1list
- Annulation_products/3a_(R1,2=H;PG=H;R3=Ph)/1H/pdata/
- Annulation_products/3a_(R1,2=H;PG=H;R3=Ph)/1H/pdata/1/
- Annulation_products/3a_(R1,2=H;PG=H;R3=Ph)/1H/pdata/1/outd
- Annulation_products/3a_(R1,2=H;PG=H;R3=Ph)/1H/pdata/1/proc
- Annulation_products/3a_(R1,2=H;PG=H;R3=Ph)/1H/pdata/1/procs
- Annulation_products/3a_(R1,2=H;PG=H;R3=Ph)/1H/pdata/1/title
- Annulation_products/3a_(R1,2=H;PG=H;R3=Ph)/1H/precom.output
- Annulation_products/3a_(R1,2=H;PG=H;R3=Ph)/1H/prosol_History
- Annulation_products/3a_(R1,2=H;PG=H;R3=Ph)/1H/pulseprogram
- Annulation_products/3a_(R1,2=H;PG=H;R3=Ph)/1H/scon2
- Annulation_products/3a_(R1,2=H;PG=H;R3=Ph)/1H/shimvalues
- Annulation_products/3a_(R1,2=H;PG=H;R3=Ph)/1H/specpar
- Annulation_products/3a_(R1,2=H;PG=H;R3=Ph)/1H/stanprogram25707
- Annulation_products/3a_(R1,2=H;PG=H;R3=Ph)/1H/topshimreport
- Annulation_products/3a_(R1,2=H;PG=H;R3=Ph)/1H/uxnmr.info
- Annulation_products/3a_(R1,2=H;PG=H;R3=Ph)/1H/uxnmr.par
- Annulation_products/3a_(R1,2=H;PG=H;R3=Ph)/1H/vtc_pid_settings
- Annulation_products/3a_(R1,2=H;PG=H;R3=Ph)/COSY/
- Annulation_products/3a_(R1,2=H;PG=H;R3=Ph)/COSY/acqu
- Annulation_products/3a_(R1,2=H;PG=H;R3=Ph)/COSY/acqu2
- Annulation_products/3a_(R1,2=H;PG=H;R3=Ph)/COSY/acqu2s
- Annulation_products/3a_(R1,2=H;PG=H;R3=Ph)/COSY/acqus
- Annulation_products/3a_(R1,2=H;PG=H;R3=Ph)/COSY/audita.txt
- Annulation_products/3a_(R1,2=H;PG=H;R3=Ph)/COSY/EA
- Annulation_products/3a_(R1,2=H;PG=H;R3=Ph)/COSY/format.temp
- Annulation_products/3a_(R1,2=H;PG=H;R3=Ph)/COSY/fq1list
- Annulation_products/3a_(R1,2=H;PG=H;R3=Ph)/COSY/gpnam1
- Annulation_products/3a_(R1,2=H;PG=H;R3=Ph)/COSY/gpnam2
- Annulation_products/3a_(R1,2=H;PG=H;R3=Ph)/COSY/gpnam3
- Annulation_products/3a_(R1,2=H;PG=H;R3=Ph)/COSY/gradient_calib
- Annulation_products/3a_(R1,2=H;PG=H;R3=Ph)/COSY/pdata/
- Annulation_products/3a_(R1,2=H;PG=H;R3=Ph)/COSY/pdata/1/
- Annulation_products/3a_(R1,2=H;PG=H;R3=Ph)/COSY/pdata/1/2rr
- Annulation_products/3a_(R1,2=H;PG=H;R3=Ph)/COSY/pdata/1/auditp.txt
- Annulation_products/3a_(R1,2=H;PG=H;R3=Ph)/COSY/pdata/1/clevels
- Annulation_products/3a_(R1,2=H;PG=H;R3=Ph)/COSY/pdata/1/outd
- Annulation_products/3a_(R1,2=H;PG=H;R3=Ph)/COSY/pdata/1/proc
- Annulation_products/3a_(R1,2=H;PG=H;R3=Ph)/COSY/pdata/1/proc2
- Annulation_products/3a_(R1,2=H;PG=H;R3=Ph)/COSY/pdata/1/proc2s
- Annulation_products/3a_(R1,2=H;PG=H;R3=Ph)/COSY/pdata/1/procs
- Annulation_products/3a_(R1,2=H;PG=H;R3=Ph)/COSY/pdata/1/thumb.png
- Annulation_products/3a_(R1,2=H;PG=H;R3=Ph)/COSY/pdata/1/title
- Annulation_products/3a_(R1,2=H;PG=H;R3=Ph)/COSY/precom.output
- Annulation_products/3a_(R1,2=H;PG=H;R3=Ph)/COSY/prosol_History
- Annulation_products/3a_(R1,2=H;PG=H;R3=Ph)/COSY/pulseprogram
- Annulation_products/3a_(R1,2=H;PG=H;R3=Ph)/COSY/scon2
- Annulation_products/3a_(R1,2=H;PG=H;R3=Ph)/COSY/ser
- Annulation_products/3a_(R1,2=H;PG=H;R3=Ph)/COSY/shimvalues
- Annulation_products/3a_(R1,2=H;PG=H;R3=Ph)/COSY/specpar
- Annulation_products/3a_(R1,2=H;PG=H;R3=Ph)/COSY/stanprogram25707
- Annulation_products/3a_(R1,2=H;PG=H;R3=Ph)/COSY/uxnmr.info
- Annulation_products/3a_(R1,2=H;PG=H;R3=Ph)/COSY/uxnmr.par
- Annulation_products/3a_(R1,2=H;PG=H;R3=Ph)/COSY/vtc_pid_settings
- Annulation_products/3a_(R1,2=H;PG=H;R3=Ph)/DEPT/
- Annulation_products/3a_(R1,2=H;PG=H;R3=Ph)/DEPT/acqu
- Annulation_products/3a_(R1,2=H;PG=H;R3=Ph)/DEPT/acqus
- Annulation_products/3a_(R1,2=H;PG=H;R3=Ph)/DEPT/audita.txt
- Annulation_products/3a_(R1,2=H;PG=H;R3=Ph)/DEPT/cpdprg2
- Annulation_products/3a_(R1,2=H;PG=H;R3=Ph)/DEPT/fid
- Annulation_products/3a_(R1,2=H;PG=H;R3=Ph)/DEPT/format.temp
- Annulation_products/3a_(R1,2=H;PG=H;R3=Ph)/DEPT/fq1list
- Annulation_products/3a_(R1,2=H;PG=H;R3=Ph)/DEPT/pdata/
- Annulation_products/3a_(R1,2=H;PG=H;R3=Ph)/DEPT/pdata/1/
- Annulation_products/3a_(R1,2=H;PG=H;R3=Ph)/DEPT/pdata/1/outd
- Annulation_products/3a_(R1,2=H;PG=H;R3=Ph)/DEPT/pdata/1/proc
- Annulation_products/3a_(R1,2=H;PG=H;R3=Ph)/DEPT/pdata/1/procs
- Annulation_products/3a_(R1,2=H;PG=H;R3=Ph)/DEPT/pdata/1/title
- Annulation_products/3a_(R1,2=H;PG=H;R3=Ph)/DEPT/precom.output
- Annulation_products/3a_(R1,2=H;PG=H;R3=Ph)/DEPT/prosol_History
- Annulation_products/3a_(R1,2=H;PG=H;R3=Ph)/DEPT/pulseprogram
- Annulation_products/3a_(R1,2=H;PG=H;R3=Ph)/DEPT/scon2
- Annulation_products/3a_(R1,2=H;PG=H;R3=Ph)/DEPT/shimvalues
- Annulation_products/3a_(R1,2=H;PG=H;R3=Ph)/DEPT/specpar
- Annulation_products/3a_(R1,2=H;PG=H;R3=Ph)/DEPT/spnam5
- Annulation_products/3a_(R1,2=H;PG=H;R3=Ph)/DEPT/stanprogram25707
- Annulation_products/3a_(R1,2=H;PG=H;R3=Ph)/DEPT/uxnmr.info
- Annulation_products/3a_(R1,2=H;PG=H;R3=Ph)/DEPT/uxnmr.par
- Annulation_products/3a_(R1,2=H;PG=H;R3=Ph)/DEPT/vtc_pid_settings
- Annulation_products/3a_(R1,2=H;PG=H;R3=Ph)/HMBC/
- Annulation_products/3a_(R1,2=H;PG=H;R3=Ph)/HMBC/acqu
- Annulation_products/3a_(R1,2=H;PG=H;R3=Ph)/HMBC/acqu2
- Annulation_products/3a_(R1,2=H;PG=H;R3=Ph)/HMBC/acqu2s
- Annulation_products/3a_(R1,2=H;PG=H;R3=Ph)/HMBC/acqus
- Annulation_products/3a_(R1,2=H;PG=H;R3=Ph)/HMBC/audita.txt
- Annulation_products/3a_(R1,2=H;PG=H;R3=Ph)/HMBC/EA
- Annulation_products/3a_(R1,2=H;PG=H;R3=Ph)/HMBC/format.temp
- Annulation_products/3a_(R1,2=H;PG=H;R3=Ph)/HMBC/fq1list
- Annulation_products/3a_(R1,2=H;PG=H;R3=Ph)/HMBC/gpnam1
- Annulation_products/3a_(R1,2=H;PG=H;R3=Ph)/HMBC/gpnam2
- Annulation_products/3a_(R1,2=H;PG=H;R3=Ph)/HMBC/gpnam3
- Annulation_products/3a_(R1,2=H;PG=H;R3=Ph)/HMBC/gradient_calib
- Annulation_products/3a_(R1,2=H;PG=H;R3=Ph)/HMBC/pdata/
- Annulation_products/3a_(R1,2=H;PG=H;R3=Ph)/HMBC/pdata/1/
- Annulation_products/3a_(R1,2=H;PG=H;R3=Ph)/HMBC/pdata/1/clevels
- Annulation_products/3a_(R1,2=H;PG=H;R3=Ph)/HMBC/pdata/1/outd
- Annulation_products/3a_(R1,2=H;PG=H;R3=Ph)/HMBC/pdata/1/proc
- Annulation_products/3a_(R1,2=H;PG=H;R3=Ph)/HMBC/pdata/1/proc2
- Annulation_products/3a_(R1,2=H;PG=H;R3=Ph)/HMBC/pdata/1/proc2s
- Annulation_products/3a_(R1,2=H;PG=H;R3=Ph)/HMBC/pdata/1/procs
- Annulation_products/3a_(R1,2=H;PG=H;R3=Ph)/HMBC/pdata/1/title
- Annulation_products/3a_(R1,2=H;PG=H;R3=Ph)/HMBC/precom.output
- Annulation_products/3a_(R1,2=H;PG=H;R3=Ph)/HMBC/prosol_History
- Annulation_products/3a_(R1,2=H;PG=H;R3=Ph)/HMBC/pulseprogram
- Annulation_products/3a_(R1,2=H;PG=H;R3=Ph)/HMBC/scon2
- Annulation_products/3a_(R1,2=H;PG=H;R3=Ph)/HMBC/ser
- Annulation_products/3a_(R1,2=H;PG=H;R3=Ph)/HMBC/shimvalues
- Annulation_products/3a_(R1,2=H;PG=H;R3=Ph)/HMBC/specpar
- Annulation_products/3a_(R1,2=H;PG=H;R3=Ph)/HMBC/stanprogram25707
- Annulation_products/3a_(R1,2=H;PG=H;R3=Ph)/HMBC/uxnmr.info
- Annulation_products/3a_(R1,2=H;PG=H;R3=Ph)/HMBC/uxnmr.par
- Annulation_products/3a_(R1,2=H;PG=H;R3=Ph)/HMBC/vtc_pid_settings
- Annulation_products/3a_(R1,2=H;PG=H;R3=Ph)/HSQC/
- Annulation_products/3a_(R1,2=H;PG=H;R3=Ph)/HSQC/acqu
- Annulation_products/3a_(R1,2=H;PG=H;R3=Ph)/HSQC/acqu2
- Annulation_products/3a_(R1,2=H;PG=H;R3=Ph)/HSQC/acqu2s
- Annulation_products/3a_(R1,2=H;PG=H;R3=Ph)/HSQC/acqus
- Annulation_products/3a_(R1,2=H;PG=H;R3=Ph)/HSQC/audita.txt
- Annulation_products/3a_(R1,2=H;PG=H;R3=Ph)/HSQC/cpdprg2
- Annulation_products/3a_(R1,2=H;PG=H;R3=Ph)/HSQC/EA
- Annulation_products/3a_(R1,2=H;PG=H;R3=Ph)/HSQC/format.temp
- Annulation_products/3a_(R1,2=H;PG=H;R3=Ph)/HSQC/fq1list
- Annulation_products/3a_(R1,2=H;PG=H;R3=Ph)/HSQC/gpnam1
- Annulation_products/3a_(R1,2=H;PG=H;R3=Ph)/HSQC/gpnam2
- Annulation_products/3a_(R1,2=H;PG=H;R3=Ph)/HSQC/gpnam3
- Annulation_products/3a_(R1,2=H;PG=H;R3=Ph)/HSQC/gradient_calib
- Annulation_products/3a_(R1,2=H;PG=H;R3=Ph)/HSQC/pdata/
- Annulation_products/3a_(R1,2=H;PG=H;R3=Ph)/HSQC/pdata/1/
- Annulation_products/3a_(R1,2=H;PG=H;R3=Ph)/HSQC/pdata/1/clevels
- Annulation_products/3a_(R1,2=H;PG=H;R3=Ph)/HSQC/pdata/1/outd
- Annulation_products/3a_(R1,2=H;PG=H;R3=Ph)/HSQC/pdata/1/proc
- Annulation_products/3a_(R1,2=H;PG=H;R3=Ph)/HSQC/pdata/1/proc2
- Annulation_products/3a_(R1,2=H;PG=H;R3=Ph)/HSQC/pdata/1/proc2s
- Annulation_products/3a_(R1,2=H;PG=H;R3=Ph)/HSQC/pdata/1/procs
- Annulation_products/3a_(R1,2=H;PG=H;R3=Ph)/HSQC/pdata/1/title
- Annulation_products/3a_(R1,2=H;PG=H;R3=Ph)/HSQC/precom.output
- Annulation_products/3a_(R1,2=H;PG=H;R3=Ph)/HSQC/prosol_History
- Annulation_products/3a_(R1,2=H;PG=H;R3=Ph)/HSQC/pulseprogram
- Annulation_products/3a_(R1,2=H;PG=H;R3=Ph)/HSQC/scon2
- Annulation_products/3a_(R1,2=H;PG=H;R3=Ph)/HSQC/ser
- Annulation_products/3a_(R1,2=H;PG=H;R3=Ph)/HSQC/shimvalues
- Annulation_products/3a_(R1,2=H;PG=H;R3=Ph)/HSQC/specpar
- Annulation_products/3a_(R1,2=H;PG=H;R3=Ph)/HSQC/stanprogram25707
- Annulation_products/3a_(R1,2=H;PG=H;R3=Ph)/HSQC/uxnmr.info
- Annulation_products/3a_(R1,2=H;PG=H;R3=Ph)/HSQC/uxnmr.par
- Annulation_products/3a_(R1,2=H;PG=H;R3=Ph)/HSQC/vtc_pid_settings
- Annulation_products/3b_(R1,2=H;PG=Me;R3=Ph)/
- Annulation_products/3b_(R1,2=H;PG=Me;R3=Ph)/13C/
- Annulation_products/3b_(R1,2=H;PG=Me;R3=Ph)/13C/acqu
- Annulation_products/3b_(R1,2=H;PG=Me;R3=Ph)/13C/acqus
- Annulation_products/3b_(R1,2=H;PG=Me;R3=Ph)/13C/adcInfo_TRX3.xml
- Annulation_products/3b_(R1,2=H;PG=Me;R3=Ph)/13C/au/
- Annulation_products/3b_(R1,2=H;PG=Me;R3=Ph)/13C/au/src/
- Annulation_products/3b_(R1,2=H;PG=Me;R3=Ph)/13C/au/src/au_zg_datatransfer
- Annulation_products/3b_(R1,2=H;PG=Me;R3=Ph)/13C/au/src/proc_1d
- Annulation_products/3b_(R1,2=H;PG=Me;R3=Ph)/13C/audita.txt
- Annulation_products/3b_(R1,2=H;PG=Me;R3=Ph)/13C/fid
- Annulation_products/3b_(R1,2=H;PG=Me;R3=Ph)/13C/format.temp
- Annulation_products/3b_(R1,2=H;PG=Me;R3=Ph)/13C/lists/
- Annulation_products/3b_(R1,2=H;PG=Me;R3=Ph)/13C/lists/cpd/
- Annulation_products/3b_(R1,2=H;PG=Me;R3=Ph)/13C/lists/cpd/waltz65
- Annulation_products/3b_(R1,2=H;PG=Me;R3=Ph)/13C/lists/form/
- Annulation_products/3b_(R1,2=H;PG=Me;R3=Ph)/13C/lists/form/plot_acqu.form
- Annulation_products/3b_(R1,2=H;PG=Me;R3=Ph)/13C/lists/pp/
- Annulation_products/3b_(R1,2=H;PG=Me;R3=Ph)/13C/lists/pp/Avance.incl
- Annulation_products/3b_(R1,2=H;PG=Me;R3=Ph)/13C/lists/pp/Delay.incl
- Annulation_products/3b_(R1,2=H;PG=Me;R3=Ph)/13C/lists/pp/zgpg30
- Annulation_products/3b_(R1,2=H;PG=Me;R3=Ph)/13C/pdata/
- Annulation_products/3b_(R1,2=H;PG=Me;R3=Ph)/13C/pdata/1/
- Annulation_products/3b_(R1,2=H;PG=Me;R3=Ph)/13C/pdata/1/outd
- Annulation_products/3b_(R1,2=H;PG=Me;R3=Ph)/13C/pdata/1/proc
- Annulation_products/3b_(R1,2=H;PG=Me;R3=Ph)/13C/pdata/1/procs
- Annulation_products/3b_(R1,2=H;PG=Me;R3=Ph)/13C/pdata/1/title
- Annulation_products/3b_(R1,2=H;PG=Me;R3=Ph)/13C/prosol_History
- Annulation_products/3b_(R1,2=H;PG=Me;R3=Ph)/13C/pulseprogram.precomp
- Annulation_products/3b_(R1,2=H;PG=Me;R3=Ph)/13C/scon2
- Annulation_products/3b_(R1,2=H;PG=Me;R3=Ph)/13C/shimvalues
- Annulation_products/3b_(R1,2=H;PG=Me;R3=Ph)/13C/specpar
- Annulation_products/3b_(R1,2=H;PG=Me;R3=Ph)/13C/topshimreport
- Annulation_products/3b_(R1,2=H;PG=Me;R3=Ph)/13C/uxnmr.info
- Annulation_products/3b_(R1,2=H;PG=Me;R3=Ph)/13C/uxnmr.par
- Annulation_products/3b_(R1,2=H;PG=Me;R3=Ph)/13C/vtc_pid_settings
- Annulation_products/3b_(R1,2=H;PG=Me;R3=Ph)/1H/
- Annulation_products/3b_(R1,2=H;PG=Me;R3=Ph)/1H/acqu
- Annulation_products/3b_(R1,2=H;PG=Me;R3=Ph)/1H/acqus
- Annulation_products/3b_(R1,2=H;PG=Me;R3=Ph)/1H/adcInfo_TRX1.xml
- Annulation_products/3b_(R1,2=H;PG=Me;R3=Ph)/1H/au/
- Annulation_products/3b_(R1,2=H;PG=Me;R3=Ph)/1H/au/src/
- Annulation_products/3b_(R1,2=H;PG=Me;R3=Ph)/1H/au/src/au_zg_datatransfer
- Annulation_products/3b_(R1,2=H;PG=Me;R3=Ph)/1H/au/src/proc_1d
- Annulation_products/3b_(R1,2=H;PG=Me;R3=Ph)/1H/audita.txt
- Annulation_products/3b_(R1,2=H;PG=Me;R3=Ph)/1H/fid
- Annulation_products/3b_(R1,2=H;PG=Me;R3=Ph)/1H/format.temp
- Annulation_products/3b_(R1,2=H;PG=Me;R3=Ph)/1H/lists/
- Annulation_products/3b_(R1,2=H;PG=Me;R3=Ph)/1H/lists/form/
- Annulation_products/3b_(R1,2=H;PG=Me;R3=Ph)/1H/lists/form/plot_acqu.form
- Annulation_products/3b_(R1,2=H;PG=Me;R3=Ph)/1H/lists/pp/
- Annulation_products/3b_(R1,2=H;PG=Me;R3=Ph)/1H/lists/pp/Avance.incl
- Annulation_products/3b_(R1,2=H;PG=Me;R3=Ph)/1H/lists/pp/zg30
- Annulation_products/3b_(R1,2=H;PG=Me;R3=Ph)/1H/pdata/
- Annulation_products/3b_(R1,2=H;PG=Me;R3=Ph)/1H/pdata/1/
- Annulation_products/3b_(R1,2=H;PG=Me;R3=Ph)/1H/pdata/1/outd
- Annulation_products/3b_(R1,2=H;PG=Me;R3=Ph)/1H/pdata/1/proc
- Annulation_products/3b_(R1,2=H;PG=Me;R3=Ph)/1H/pdata/1/procs
- Annulation_products/3b_(R1,2=H;PG=Me;R3=Ph)/1H/pdata/1/title
- Annulation_products/3b_(R1,2=H;PG=Me;R3=Ph)/1H/prosol_History
- Annulation_products/3b_(R1,2=H;PG=Me;R3=Ph)/1H/pulseprogram.precomp
- Annulation_products/3b_(R1,2=H;PG=Me;R3=Ph)/1H/scon2
- Annulation_products/3b_(R1,2=H;PG=Me;R3=Ph)/1H/shimvalues
- Annulation_products/3b_(R1,2=H;PG=Me;R3=Ph)/1H/specpar
- Annulation_products/3b_(R1,2=H;PG=Me;R3=Ph)/1H/topshimreport
- Annulation_products/3b_(R1,2=H;PG=Me;R3=Ph)/1H/uxnmr.info
- Annulation_products/3b_(R1,2=H;PG=Me;R3=Ph)/1H/uxnmr.par
- Annulation_products/3b_(R1,2=H;PG=Me;R3=Ph)/1H/vtc_pid_settings
- Annulation_products/3b_(R1,2=H;PG=Me;R3=Ph)/COSY/
- Annulation_products/3b_(R1,2=H;PG=Me;R3=Ph)/COSY/acqu
- Annulation_products/3b_(R1,2=H;PG=Me;R3=Ph)/COSY/acqu2
- Annulation_products/3b_(R1,2=H;PG=Me;R3=Ph)/COSY/acqu2s
- Annulation_products/3b_(R1,2=H;PG=Me;R3=Ph)/COSY/acqus
- Annulation_products/3b_(R1,2=H;PG=Me;R3=Ph)/COSY/adcInfo_TRX1.xml
- Annulation_products/3b_(R1,2=H;PG=Me;R3=Ph)/COSY/au/
- Annulation_products/3b_(R1,2=H;PG=Me;R3=Ph)/COSY/au/src/
- Annulation_products/3b_(R1,2=H;PG=Me;R3=Ph)/COSY/au/src/au_zgcosy_datatransfer
- Annulation_products/3b_(R1,2=H;PG=Me;R3=Ph)/COSY/au/src/proc_2dpl
- Annulation_products/3b_(R1,2=H;PG=Me;R3=Ph)/COSY/audita.txt
- Annulation_products/3b_(R1,2=H;PG=Me;R3=Ph)/COSY/format.temp
- Annulation_products/3b_(R1,2=H;PG=Me;R3=Ph)/COSY/lists/
- Annulation_products/3b_(R1,2=H;PG=Me;R3=Ph)/COSY/lists/form/
- Annulation_products/3b_(R1,2=H;PG=Me;R3=Ph)/COSY/lists/form/plot_acqu.form
- Annulation_products/3b_(R1,2=H;PG=Me;R3=Ph)/COSY/lists/gp/
- Annulation_products/3b_(R1,2=H;PG=Me;R3=Ph)/COSY/lists/gp/EA
- Annulation_products/3b_(R1,2=H;PG=Me;R3=Ph)/COSY/lists/gp/SMSQ10.100
- Annulation_products/3b_(R1,2=H;PG=Me;R3=Ph)/COSY/lists/pp/
- Annulation_products/3b_(R1,2=H;PG=Me;R3=Ph)/COSY/lists/pp/Avance.incl
- Annulation_products/3b_(R1,2=H;PG=Me;R3=Ph)/COSY/lists/pp/cosygpmfqf
- Annulation_products/3b_(R1,2=H;PG=Me;R3=Ph)/COSY/lists/pp/Grad.incl
- Annulation_products/3b_(R1,2=H;PG=Me;R3=Ph)/COSY/lists/pp/zg_rga
- Annulation_products/3b_(R1,2=H;PG=Me;R3=Ph)/COSY/pdata/
- Annulation_products/3b_(R1,2=H;PG=Me;R3=Ph)/COSY/pdata/1/
- Annulation_products/3b_(R1,2=H;PG=Me;R3=Ph)/COSY/pdata/1/clevels
- Annulation_products/3b_(R1,2=H;PG=Me;R3=Ph)/COSY/pdata/1/outd
- Annulation_products/3b_(R1,2=H;PG=Me;R3=Ph)/COSY/pdata/1/proc
- Annulation_products/3b_(R1,2=H;PG=Me;R3=Ph)/COSY/pdata/1/proc2
- Annulation_products/3b_(R1,2=H;PG=Me;R3=Ph)/COSY/pdata/1/proc2s
- Annulation_products/3b_(R1,2=H;PG=Me;R3=Ph)/COSY/pdata/1/procs
- Annulation_products/3b_(R1,2=H;PG=Me;R3=Ph)/COSY/pdata/1/title
- Annulation_products/3b_(R1,2=H;PG=Me;R3=Ph)/COSY/prosol_History
- Annulation_products/3b_(R1,2=H;PG=Me;R3=Ph)/COSY/pulseprogram.precomp
- Annulation_products/3b_(R1,2=H;PG=Me;R3=Ph)/COSY/scon2
- Annulation_products/3b_(R1,2=H;PG=Me;R3=Ph)/COSY/ser
- Annulation_products/3b_(R1,2=H;PG=Me;R3=Ph)/COSY/shimvalues
- Annulation_products/3b_(R1,2=H;PG=Me;R3=Ph)/COSY/specpar
- Annulation_products/3b_(R1,2=H;PG=Me;R3=Ph)/COSY/uxnmr.info
- Annulation_products/3b_(R1,2=H;PG=Me;R3=Ph)/COSY/uxnmr.par
- Annulation_products/3b_(R1,2=H;PG=Me;R3=Ph)/COSY/vtc_pid_settings
- Annulation_products/3b_(R1,2=H;PG=Me;R3=Ph)/DEPT/
- Annulation_products/3b_(R1,2=H;PG=Me;R3=Ph)/DEPT/acqu
- Annulation_products/3b_(R1,2=H;PG=Me;R3=Ph)/DEPT/acqus
- Annulation_products/3b_(R1,2=H;PG=Me;R3=Ph)/DEPT/adcInfo_TRX3.xml
- Annulation_products/3b_(R1,2=H;PG=Me;R3=Ph)/DEPT/au/
- Annulation_products/3b_(R1,2=H;PG=Me;R3=Ph)/DEPT/au/src/
- Annulation_products/3b_(R1,2=H;PG=Me;R3=Ph)/DEPT/au/src/au_zg_datatransfer
- Annulation_products/3b_(R1,2=H;PG=Me;R3=Ph)/DEPT/au/src/proc_1d
- Annulation_products/3b_(R1,2=H;PG=Me;R3=Ph)/DEPT/audita.txt
- Annulation_products/3b_(R1,2=H;PG=Me;R3=Ph)/DEPT/fid
- Annulation_products/3b_(R1,2=H;PG=Me;R3=Ph)/DEPT/format.temp
- Annulation_products/3b_(R1,2=H;PG=Me;R3=Ph)/DEPT/lists/
- Annulation_products/3b_(R1,2=H;PG=Me;R3=Ph)/DEPT/lists/cpd/
[truncated: 7,024 more entries]
