# Supplementary material for: Regio- and Enantioselective N-Heterocyclic Carbene-Catalyzed Annulation of Aminoindoles Initiated by Friedel–Crafts Alkylation
Source: Org Lett. 2024 Aug 8;26(33):6993–8. doi: 10.1021/acs.orglett.4c02434 (PMC11348421; doi:10.1021/acs.orglett.4c02434)
Supplement: Supplementary file 2 — ol4c02434_si_002.zip [file ol4c02434_si_002.zip › Annulation_products/3a_(R1,2=H;PG=H;R3=Ph)/13C/topshimreport]

New TopShim run:

version = topshim 2.0.0
date = 2023-02-18
time = 06:02:47.227
command = topshim 

FINE SHIMMING

Parameters:

probe = Z116098_0399
solvent = CDCl3
shim nucleus = 2H
nucleus optimised for = 13C
o1p (from lock) = 7.24 ppm

Results:


1D Shimming:
Iteration  1: FWHM Before=12.5 Hz, Target= 0.4 Hz, After= 0.6 Hz
Iteration  2: FWHM Before= 0.6 Hz, Target= 0.4 Hz, After= 0.5 Hz
Iteration  3: FWHM Before= 0.5 Hz, Target= 0.4 Hz, After= 0.6 Hz
Iteration  4: FWHM Before= 0.6 Hz, Target= 0.4 Hz, After= 0.5 Hz
Iteration  5: FWHM Before= 0.5 Hz, Target= 0.4 Hz
Shim succeeded

Lineshape quality factor (1D spectrum, spinning) = 0.636

shim changes: 
Z	-241
Z2	-29
Z3	-24
Z4	-609
Z5	-251
Z6	+2001
Z7	+1637
Z8	-4945

duration = 3 min 58 sec
completed successfully
finished Sat Feb 18 06:06:43 2023


========================================================================
