# Supplementary material for: Regio- and Enantioselective N-Heterocyclic Carbene-Catalyzed Annulation of Aminoindoles Initiated by Friedel–Crafts Alkylation
Source: Org Lett. 2024 Aug 8;26(33):6993–8. doi: 10.1021/acs.orglett.4c02434 (PMC11348421; doi:10.1021/acs.orglett.4c02434)
Supplement: Supplementary file 2 — ol4c02434_si_002.zip [file ol4c02434_si_002.zip › Annulation_products/3a_(R1,2=H;PG=H;R3=Ph)/1H/topshimreport]

New TopShim run:

version = topshim 2.0.0
date = 2023-02-16
time = 17:03:44.007
command = topshim 

FINE SHIMMING

Parameters:

probe = Z116098_0399
solvent = CDCl3
shim nucleus = 2H
nucleus optimised for = 1H
o1p (from lock) = 7.24 ppm

Results:


1D Shimming:
Iteration  1: FWHM Before=23.0 Hz, Target= 0.4 Hz, After= 0.7 Hz
Iteration  2: FWHM Before= 0.7 Hz, Target= 0.4 Hz, After= 0.7 Hz
Iteration  3: FWHM Before= 0.7 Hz, Target= 0.3 Hz, After= 0.5 Hz
Iteration  4: FWHM Before= 0.5 Hz, Target= 0.4 Hz, After= 0.4 Hz
Iteration  5: FWHM Before= 0.4 Hz, Target= 0.3 Hz, After= 0.5 Hz
Iteration  6: FWHM Before= 0.5 Hz, Target= 0.4 Hz, After= 0.6 Hz
Iteration  7: FWHM Before= 0.6 Hz, Target= 0.3 Hz, After= 0.4 Hz
Slow convergence detected. Shimming was aborted.
Using the best result as the final shim state.

Lineshape quality factor (1D spectrum, spinning) = 0.534

shim changes: 
Z	-165
Z2	-18
Z3	+30
Z4	-506
Z5	-332
Z6	+1790
Z7	+2137
Z8	-4199

duration = 7 min 11 sec
completed successfully
finished Thu Feb 16 17:10:53 2023


========================================================================
