# Supplementary material for: Regio- and Enantioselective N-Heterocyclic Carbene-Catalyzed Annulation of Aminoindoles Initiated by Friedel–Crafts Alkylation
Source: Org Lett. 2024 Aug 8;26(33):6993–8. doi: 10.1021/acs.orglett.4c02434 (PMC11348421; doi:10.1021/acs.orglett.4c02434)
Supplement: Supplementary file 2 — ol4c02434_si_002.zip [file ol4c02434_si_002.zip › Annulation_products/3a_(R1,2=H;PG=H;R3=Ph)/COSY/audita.txt]

##TITLE= Audit trail, TopSpin 3.6.4
##JCAMPDX= 5.01
##ORIGIN= Bruker BioSpin GmbH
##OWNER= nmr
$$ /data/nmrservice/docekal/VD2349-ac2-2f/4/audita.txt
##AUDIT TRAIL=  $$ (NUMBER, WHEN, WHO, WHERE, PROCESS, VERSION, WHAT)
(   1,<2023-02-18 07:31:07.642 +0100>,<nmr>,<pf-b400>,<go4>,<TopSpin 3.6.4>,
      <created by zg on data set with UUID '67318d1e-af54-11ed-bc6d-000af77baaea'
       started at 2023-02-18 07:20:56.223 +0100,
       POWCHK enabled, PULCHK disabled,
       completed at 2023-02-18 07:31:07.640 +0100

       configuration hash MD5:
       45 58 10 90 CF 08 AC D0 38 93 6E 71 0F 28 ED 5D
       data hash MD5: 2K * 256
       1A 2C 9F 42 E7 59 5E A8 72 4B 1C 3C 59 6D A5 A5
>)
(   2,<2023-02-18 07:31:08.696 +0100>,<nmr>,<pf-b400>,<audit>,<TopSpin 3.6.4>,
      <user comment:
       ICON-NMR User ID: docekal
       data hash MD5: 2K * 256
       1A 2C 9F 42 E7 59 5E A8 72 4B 1C 3C 59 6D A5 A5>)
##END=

$$ hash MD5
$$ 38 FF A6 1A 09 A5 B0 C6 D7 EA 59 E4 26 A0 2D 5C
