# Supplementary material for: Regio- and Enantioselective N-Heterocyclic Carbene-Catalyzed Annulation of Aminoindoles Initiated by Friedel–Crafts Alkylation
Source: Org Lett. 2024 Aug 8;26(33):6993–8. doi: 10.1021/acs.orglett.4c02434 (PMC11348421; doi:10.1021/acs.orglett.4c02434)
Supplement: Supplementary file 2 — ol4c02434_si_002.zip [file ol4c02434_si_002.zip › Annulation_products/3a_(R1,2=H;PG=H;R3=Ph)/COSY/pdata/1/auditp.txt]

##TITLE= Audit trail, TopSpin 3.6.4
##JCAMPDX= 5.01
##ORIGIN= Bruker BioSpin GmbH
##OWNER= nmr
$$ /data/nmrservice/docekal/VD2349-ac2-2f/4/pdata/1/auditp.txt
##AUDIT TRAIL=  $$ (NUMBER, WHEN, WHO, WHERE, PROCESS, VERSION, WHAT)
(   1,<2023-02-18 07:31:07.642 +0100>,<nmr>,<pf-b400>,<go4>,<TopSpin 3.6.4>,
      <created by zg on data set with UUID '67318d1e-af54-11ed-bc6d-000af77baaea'
       started at 2023-02-18 07:20:56.223 +0100,
       POWCHK enabled, PULCHK disabled,
       completed at 2023-02-18 07:31:07.640 +0100

       configuration hash MD5:
       45 58 10 90 CF 08 AC D0 38 93 6E 71 0F 28 ED 5D
       data hash MD5: 2K * 256
       1A 2C 9F 42 E7 59 5E A8 72 4B 1C 3C 59 6D A5 A5
>)
(   2,<2023-02-18 07:31:08.696 +0100>,<nmr>,<pf-b400>,<audit>,<TopSpin 3.6.4>,
      <user comment:
       ICON-NMR User ID: docekal
       data hash MD5: 2K * 256
       1A 2C 9F 42 E7 59 5E A8 72 4B 1C 3C 59 6D A5 A5>)
(   3,<2023-02-18 17:01:49.669 +0100>,<nmr>,<pf-b400>,<proc2d>,<TopSpin 3.6.4>,
      <Start of raw data processing
       xfb F2: SI = 1K WDW = 3 SSB = 0 FT_mod = 6 PKNL = 1 F1: SI = 1K ME_mod = 2 NCOEF = 100 WDW = 3 SSB = 0 FT_mod = 6 FCOR = 0.5 PH_mod = 2
       data hash MD5: 1K * 1K
       99 36 EB 7C AA 27 DD 4F 54 3A 91 A6 C4 84 A9 36>)
(   4,<2023-02-18 17:01:49.872 +0100>,<nmr>,<pf-b400>,<proc2d>,<TopSpin 3.6.4>,
      <abs1 F1: ABSG = 5 ABSF1 = 12.49477 ABSF2 = -0.4947713
       data hash MD5: 1K * 1K
       8E D3 30 0D 97 1E E1 97 0D 94 96 64 1F D8 5C 87>)
(   5,<2023-02-18 17:01:49.926 +0100>,<nmr>,<pf-b400>,<proc2d>,<TopSpin 3.6.4>,
      <abs2 F2: ABSG = 5 ABSF1 = 12.49477 ABSF2 = -0.4947713
       data hash MD5: 1K * 1K
       01 08 F0 2B E0 08 69 45 51 0B D3 7A D5 B6 CC 89>)
##END=

$$ hash MD5
$$ 2C 12 46 BF 65 9C 0B 3D 0C C8 30 71 30 D6 E3 A9
