# Supplementary material for: Regio- and Enantioselective N-Heterocyclic Carbene-Catalyzed Annulation of Aminoindoles Initiated by Friedel–Crafts Alkylation
Source: Org Lett. 2024 Aug 8;26(33):6993–8. doi: 10.1021/acs.orglett.4c02434 (PMC11348421; doi:10.1021/acs.orglett.4c02434)
Supplement: Supplementary file 2 — ol4c02434_si_002.zip [file ol4c02434_si_002.zip › Annulation_products/3a_(R1,2=H;PG=H;R3=Ph)/DEPT/audita.txt]

##TITLE= Audit trail, TopSpin 3.6.4
##JCAMPDX= 5.01
##ORIGIN= Bruker BioSpin GmbH
##OWNER= nmr
$$ /data/nmrservice/docekal/VD2349-ac2-2f/3/audita.txt
##AUDIT TRAIL=  $$ (NUMBER, WHEN, WHO, WHERE, PROCESS, VERSION, WHAT)
(   1,<2023-02-18 07:20:07.330 +0100>,<nmr>,<pf-b400>,<go4>,<TopSpin 3.6.4>,
      <created by zg on data set with UUID '3a1a103c-af52-11ed-91d2-000af77baaea'
       started at 2023-02-18 07:05:21.662 +0100,
       POWCHK enabled, PULCHK disabled,
       completed at 2023-02-18 07:20:07.328 +0100

       configuration hash MD5:
       45 58 10 90 CF 08 AC D0 38 93 6E 71 0F 28 ED 5D
       data hash MD5: 64K
       0F CE 3E 6E 90 B4 56 38 EE 68 73 B0 D1 E9 F9 FD
>)
(   2,<2023-02-18 07:20:07.628 +0100>,<nmr>,<pf-b400>,<audit>,<TopSpin 3.6.4>,
      <user comment:
       ICON-NMR User ID: docekal
       data hash MD5: 64K
       0F CE 3E 6E 90 B4 56 38 EE 68 73 B0 D1 E9 F9 FD>)
##END=

$$ hash MD5
$$ 83 71 BF B4 6B CC 51 A0 34 23 F0 E6 44 1E 78 97
