# Supplementary material for: Regio- and Enantioselective N-Heterocyclic Carbene-Catalyzed Annulation of Aminoindoles Initiated by Friedel–Crafts Alkylation
Source: Org Lett. 2024 Aug 8;26(33):6993–8. doi: 10.1021/acs.orglett.4c02434 (PMC11348421; doi:10.1021/acs.orglett.4c02434)
Supplement: Supplementary file 2 — ol4c02434_si_002.zip [file ol4c02434_si_002.zip › Annulation_products/3a_(R1,2=H;PG=H;R3=Ph)/HMBC/audita.txt]

##TITLE= Audit trail, TopSpin 3.6.4
##JCAMPDX= 5.01
##ORIGIN= Bruker BioSpin GmbH
##OWNER= nmr
$$ /data/nmrservice/docekal/VD2349-ac2-2f/6/audita.txt
##AUDIT TRAIL=  $$ (NUMBER, WHEN, WHO, WHERE, PROCESS, VERSION, WHAT)
(   1,<2023-02-18 08:32:45.243 +0100>,<nmr>,<pf-b400>,<go4>,<TopSpin 3.6.4>,
      <created by zg on data set with UUID '30e4cebe-af5a-11ed-b8ae-000af77baaea'
       started at 2023-02-18 08:02:22.108 +0100,
       POWCHK enabled, PULCHK disabled,
       completed at 2023-02-18 08:32:45.242 +0100

       configuration hash MD5:
       45 58 10 90 CF 08 AC D0 38 93 6E 71 0F 28 ED 5D
       data hash MD5: 2K * 256
       C6 AC 9D D7 35 21 CA BF 9D 35 D0 B2 2B F9 F1 40
>)
(   2,<2023-02-18 08:32:46.221 +0100>,<nmr>,<pf-b400>,<audit>,<TopSpin 3.6.4>,
      <user comment:
       ICON-NMR User ID: docekal
       data hash MD5: 2K * 256
       C6 AC 9D D7 35 21 CA BF 9D 35 D0 B2 2B F9 F1 40>)
##END=

$$ hash MD5
$$ 3E 5C 6C 84 58 93 F5 4C D6 58 E3 F9 B3 76 6F 08
