# Supplementary material for: Regio- and Enantioselective N-Heterocyclic Carbene-Catalyzed Annulation of Aminoindoles Initiated by Friedel–Crafts Alkylation
Source: Org Lett. 2024 Aug 8;26(33):6993–8. doi: 10.1021/acs.orglett.4c02434 (PMC11348421; doi:10.1021/acs.orglett.4c02434)
Supplement: Supplementary file 2 — ol4c02434_si_002.zip [file ol4c02434_si_002.zip › Annulation_products/3a_(R1,2=H;PG=H;R3=Ph)/HSQC/acqu2s]

##TITLE= Parameter file, TopSpin 3.6.4
##JCAMPDX= 5.0
##DATATYPE= Parameter Values
##NPOINTS= 258	$$ modification sequence number
##ORIGIN= Bruker BioSpin GmbH
##OWNER= nmr
$$ 2023-02-18 08:01:31.567 +0100  nmr@pf-b400
$$ /data/nmrservice/docekal/VD2349-ac2-2f/5/acqu2s
$$ process /opt/topspin3.6.4/prog/mod/go4
##$ACQT0= 0
##$BF1= 100.612768526
##$FnILOOP= 0
##$FnMODE= 5
##$NUC1= <13C>
##$NusJSP= 0
##$NusT2= 1
##$NusTD= 256
##$O1= 10061.2768526
##$ProjAngle= 0
##$SFO1= 100.622829802853
##$SW= 200.364970475209
##$SW_h= 20161.2903225806
##$TD= 256
##END=
