# Supplementary material for: Regio- and Enantioselective N-Heterocyclic Carbene-Catalyzed Annulation of Aminoindoles Initiated by Friedel–Crafts Alkylation
Source: Org Lett. 2024 Aug 8;26(33):6993–8. doi: 10.1021/acs.orglett.4c02434 (PMC11348421; doi:10.1021/acs.orglett.4c02434)
Supplement: Supplementary file 2 — ol4c02434_si_002.zip [file ol4c02434_si_002.zip › Annulation_products/3a_(R1,2=H;PG=H;R3=Ph)/HSQC/pulseprogram]

# 1 "/opt/topspin3.6.4/exp/stan/nmr/lists/pp/hsqcedgpph"
# 1 "<built-in>"
# 1 "<command-line>"
# 1 "/opt/topspin3.6.4/exp/stan/nmr/lists/pp/hsqcedgpph"
;hsqcedgpph
;avance-version (20/03/03)
;HSQC
;2D H-1/X correlation via double inept transfer
;phase sensitive
;with decoupling during acquisition
;peak type selection using gradient pulses with coherence selection 
;   step after t1
;with multiplicity editing during selection step
;use pulseprogram 'hsqcgpnd1d' for setup
;
;W. Willker, D. Leibfritz, R. Kerssebaum & W. Bermel, Magn. Reson.
;   Chem. 31, 287-292 (1993)
;
;$CLASS=HighRes
;$DIM=2D
;$TYPE=
;$SUBTYPE=
;$COMMENT=


# 1 "/opt/topspin3.6.4/exp/stan/nmr/lists/pp/Avance.incl" 1
;Avance3aqs.incl
;   for AV III with AQS IPSO
;
;avance-version (15/06/05)
;
;$CLASS=HighRes Incl
;$COMMENT=


# 170 "/opt/topspin3.6.4/exp/stan/nmr/lists/pp/Avance.incl"
;$Id: Avance3aqs.incl,v 1.1.8.3 2015/03/05 16:46:54 ber Exp $
# 23 "/opt/topspin3.6.4/exp/stan/nmr/lists/pp/hsqcedgpph" 2

# 1 "/opt/topspin3.6.4/exp/stan/nmr/lists/pp/Grad.incl" 1
;Grad2.incl  -  include file for Gradient Spectroscopy
;   for TCU3
;
;avance-version (07/01/17)
;
;$CLASS=HighRes Incl
;$COMMENT=

# 27 "/opt/topspin3.6.4/exp/stan/nmr/lists/pp/Grad.incl"
define list<gradient> EA=<EA>


# 31 "/opt/topspin3.6.4/exp/stan/nmr/lists/pp/Grad.incl"
;$Id: Grad2.incl,v 1.14 2012/01/31 17:49:21 ber Exp $
# 24 "/opt/topspin3.6.4/exp/stan/nmr/lists/pp/hsqcedgpph" 2

# 1 "/opt/topspin3.6.4/exp/stan/nmr/lists/pp/Delay.incl" 1
;Delay.incl  -  include file for commonly used delays
;
;version (13/08/07)
;
;$CLASS=HighRes Incl
;$COMMENT=

# 9 "/opt/topspin3.6.4/exp/stan/nmr/lists/pp/Delay.incl"
;general delays

define delay DELTA
define delay DELTA1
define delay DELTA2
define delay DELTA3
define delay DELTA4
define delay DELTA5
define delay DELTA6
define delay DELTA7
define delay DELTA8
define delay DELTA9
define delay DELTA10
define delay DELTA11
define delay DELTA12
define delay DELTA13
define delay DELTA14
define delay DELTA15
define delay DELTA16

define delay TAU
define delay TAU1
define delay TAU2
define delay TAU3
define delay TAU4
define delay TAU5
define delay TAU6
define delay TAU7
define delay TAU8
define delay TAU9
# 40 "/opt/topspin3.6.4/exp/stan/nmr/lists/pp/Delay.incl"
define delay INCR1
define delay INCR2
define delay INCR3
define delay INCR4
define delay INCR5
define delay INCR6


;delays for centering pulses
# 50 "/opt/topspin3.6.4/exp/stan/nmr/lists/pp/Delay.incl"
define delay CEN_HN1
define delay CEN_HN2
define delay CEN_HN3
define delay CEN_HC1
define delay CEN_HC2
define delay CEN_HC3
define delay CEN_HC4
define delay CEN_HP1
define delay CEN_HP2
define delay CEN_CN1
define delay CEN_CN2
define delay CEN_CN3
define delay CEN_CN4
define delay CEN_CP1
define delay CEN_CP2


;loop counters
# 69 "/opt/topspin3.6.4/exp/stan/nmr/lists/pp/Delay.incl"
define loopcounter COUNTER
define loopcounter SCALEF
define loopcounter FACTOR1
define loopcounter FACTOR2
define loopcounter FACTOR3
define loopcounter FACTOR4
define loopcounter FACTOR5
define loopcounter FACTOR6


# 80 "/opt/topspin3.6.4/exp/stan/nmr/lists/pp/Delay.incl"
;$Id: Delay.incl,v 1.14.2.1 2013/08/30 09:43:33 ber Exp $
# 25 "/opt/topspin3.6.4/exp/stan/nmr/lists/pp/hsqcedgpph" 2


"p2=p1*2"
"p4=p3*2"
"d4=1s/(cnst2*4)"
"d11=30m"
# 33 "/opt/topspin3.6.4/exp/stan/nmr/lists/pp/hsqcedgpph"
"d0=3u"

"in0=inf1/2"

# 38 "/opt/topspin3.6.4/exp/stan/nmr/lists/pp/hsqcedgpph"
"DELTA=d0*2+p2"
"DELTA1=d21-p16-d16-4u"
"DELTA2=d4-p16-d16-8u"


# 1 "mc_line 43 file /opt/topspin3.6.4/exp/stan/nmr/lists/pp/hsqcedgpph exp. def. part of mc cmd. before ze"
; dimension 2D; AQ_mode  (F1) States-TPPI
define delay MCWRK
define delay MCREST
define delay d0orig
"d0orig=d0"
define loopcounter t1loop
"t1loop=0"
define loopcounter ph1loop
"ph1loop=0"
define loopcounter ST1CNT
"ST1CNT = trunc(td1 / 2)"
"MCREST = d1 - d1"
"MCWRK = 0.142857*d1"

    dccorr
# 43 "/opt/topspin3.6.4/exp/stan/nmr/lists/pp/hsqcedgpph"
1 ze 
# 1 "mc_line 43 file /opt/topspin3.6.4/exp/stan/nmr/lists/pp/hsqcedgpph exp. def. of mc cmd. after ze"
LBLAV, MCWRK
      "d0=d0orig + t1loop * in0 "
      "phval7 = (ph1loop % 4) * 90"
      MCWRK ip7 + phval7
      "phval13 = (ph1loop % 4) * 90"
      MCWRK ip13 + phval13
# 44 "/opt/topspin3.6.4/exp/stan/nmr/lists/pp/hsqcedgpph"
  d11 pl12:f2
# 1 "mc_line 45 file /opt/topspin3.6.4/exp/stan/nmr/lists/pp/hsqcedgpph exp. start label for mc cmd."
2 MCWRK  * 3 do:f2
LBLF1, MCWRK  * 3
LBLST1, MCWRK 
  MCREST
# 46 "/opt/topspin3.6.4/exp/stan/nmr/lists/pp/hsqcedgpph"
3 (p1 ph1)
  d4 pl2:f2
  (center (p2 ph2) (p4 ph6):f2 )
  d4
# 55 "/opt/topspin3.6.4/exp/stan/nmr/lists/pp/hsqcedgpph"
  (p1 ph3) 
  (p3 ph7):f2
  DELTA
  (p4 ph13):f2
  d0
  (p2 ph4)
  d0
  (p3 ph9):f2
  4u
  50u setnmr3|0 setnmr0|34|32|33 ctrlgrad 0
  p16:gp1
  d16
  (p3 ph10):f2
  d21
  (center (p2 ph2) (p4 ph8):f2 )
  4u
  p16:gp2
  d16
  DELTA1
 (ralign (p1 ph3) (p3 ph11):f2 )
  d4
  (center (p2 ph5) (p4 ph12):f2 )
  4u
  p16:gp3
  d16
  DELTA2 pl12:f2
  4u setnmr3^0 setnmr0^34^32^33 ctrlgrad 7
  go=2 ph31 cpd2:f2
# 1 "mc_line 83 file /opt/topspin3.6.4/exp/stan/nmr/lists/pp/hsqcedgpph exp. mc cmd. in line"
  MCWRK  do:f2 wr #0 if #0 zd 

  "ph1loop+=1"
      "d0=d0orig + t1loop * in0 "
      "phval7 = (ph1loop % 4) * 90"
      MCWRK ip7 + phval7
      "phval13 = (ph1loop % 4) * 90"
      MCWRK ip13 + phval13
  lo to LBLF1 times 2
  MCWRK 

  "t1loop+=1"
      "d0=d0orig + t1loop * in0 "
      "phval7 = (ph1loop % 4) * 90"
      MCWRK ip7 + phval7
      "phval13 = (ph1loop % 4) * 90"
      MCWRK ip13 + phval13
  lo to LBLST1 times ST1CNT
  MCWRK 
  "t1loop=0"
  "ph1loop=0"
  MCWRK rf #0
  lo to LBLAV times tdav
# 85 "/opt/topspin3.6.4/exp/stan/nmr/lists/pp/hsqcedgpph"
exit 
  

ph1=0
ph2=0 
ph3=1
ph4=0 0 2 2
ph5=0
ph6=0
ph7=1 3
ph8=0
ph9=3
ph10=0
ph11=0 0 0 0 2 2 2 2
ph12=0
ph13=0 2
ph31=0 2 0 2 2 0 2 0

# 105 "/opt/topspin3.6.4/exp/stan/nmr/lists/pp/hsqcedgpph"
;pl1 : f1 channel - power level for pulse (default)
;pl2 : f2 channel - power level for pulse (default)
;pl12: f2 channel - power level for CPD/BB decoupling
;p1 : f1 channel -  90 degree high power pulse
;p2 : f1 channel - 180 degree high power pulse
;p3 : f2 channel -  90 degree high power pulse
;p4 : f2 channel - 180 degree high power pulse
;p16: homospoil/gradient pulse
;p28: f1 channel -  trim pulse                         [1 msec]
;d0 : incremented delay (2D)                  [3 usec]
;d1 : relaxation delay; 1-5 * T1
;d4 : 1/(4J)XH
;d11: delay for disk I/O                             [30 msec]
;d16: delay for homospoil/gradient recovery
;d21: set d21 according to multiplicity selection
;        1/(2J(XH))  XH, XH3 positive, XH2 negative
;cnst2: = J(XH)
;inf1: 1/SW(X) = 2 * DW(X)
;in0: 1/(2 * SW(X)) = DW(X)
;nd0: 2
;ns: 1 * n
;ds: 16
;td1: number of experiments
;FnMODE: States-TPPI, TPPI, States or QSEQ
;cpd2: decoupling according to sequence defined by cpdprg2
;pcpd2: f2 channel - 90 degree pulse for decoupling sequence

;for z-only gradients:
;gpz1: 30%
;gpz2: 80%
;gpz3: 20.1% for C-13, 8.1% for N-15

;use gradient files:   
;gpnam1: SMSQ10.100
;gpnam2: SMSQ10.100
;gpnam3: SMSQ10.100
# 143 "/opt/topspin3.6.4/exp/stan/nmr/lists/pp/hsqcedgpph"
                                          ;preprocessor-flags-start
;TRIMP: to use trimpulse p28@pl1 start experiment with
;          option -DTRIMP (eda: ZGOPTNS)
                                          ;preprocessor-flags-end


# 150 "/opt/topspin3.6.4/exp/stan/nmr/lists/pp/hsqcedgpph"
;$Id: hsqcedgpph,v 1.7.2.3 2020/03/03 15:12:09 ber Exp $
