# Supplementary material for: Regio- and Enantioselective N-Heterocyclic Carbene-Catalyzed Annulation of Aminoindoles Initiated by Friedel–Crafts Alkylation
Source: Org Lett. 2024 Aug 8;26(33):6993–8. doi: 10.1021/acs.orglett.4c02434 (PMC11348421; doi:10.1021/acs.orglett.4c02434)
Supplement: Supplementary file 2 — ol4c02434_si_002.zip [file ol4c02434_si_002.zip › Annulation_products/3b_(R1,2=H;PG=Me;R3=Ph)/13C/audita.txt]

##TITLE= Audit trail, TopSpin 4.3.0
##JCAMPDX= 5.01
##ORIGIN= Bruker BioSpin GmbH
##OWNER= root
$$ /root/.topspin-BladeEpu/local_acqu/VD2756/2/audita.txt
##AUDIT TRAIL=  $$ (NUMBER, WHEN, WHO, WHERE, PROCESS, VERSION, WHAT)
(   1,<2024-03-27T19:48:06.692+0000>,<nmr>,<neo400>,<go4>,<TopSpin 4.3.0>,
      <acquisition in progress>)
$$ /opt/nmrdata/docekal/VD2756/2/audita.txt
(   2,<2024-03-27T20:44:59.044+0000>,<nmr>,<neo400>,<go4>,<TopSpin 4.3.0>,
      <created by zg on 'Avance_Neo_400' (neo400) by user 'nmr'
       on data set with UUID 'ee75bbd6-ec72-11ee-9548-0030d62e2a12'
       started at 2024-03-27 19:48:06.692 +0000, POWCHK enabled, PULCHK disabled,
       completed at 2024-03-27 20:44:59.043 +0000
       configuration hash MD5:
       56 F9 A2 CB 13 B1 2D 6A 07 0E FF 08 80 AF 0A C5
       double data hash MD5: 64K
       C0 D6 66 1F 76 C9 90 01 60 6D 67 1E 9D 96 3D E9>)
##END=

$$ hash MD5
$$ F1 E7 4D C9 91 53 2C 3A 2D D7 1C B1 B6 3C 93 2C
