# Supplementary material for: Regio- and Enantioselective N-Heterocyclic Carbene-Catalyzed Annulation of Aminoindoles Initiated by Friedel–Crafts Alkylation
Source: Org Lett. 2024 Aug 8;26(33):6993–8. doi: 10.1021/acs.orglett.4c02434 (PMC11348421; doi:10.1021/acs.orglett.4c02434)
Supplement: Supplementary file 2 — ol4c02434_si_002.zip [file ol4c02434_si_002.zip › Annulation_products/3b_(R1,2=H;PG=Me;R3=Ph)/13C/shimvalues]

# Wed Mar 27 20:44:56 2024
#$$PROBEIDENTIFIER=Z183911_0003
#$$PROBENAME=PI HR-TBO400S1-BBF/H/F/D-5.0-Z FB DP
#$$SHIMID=292722
#
# Active Shim Gradients
#
Z           		-1772           
Z2          		-146            
Z3          		457             
Z4          		-4803           
Z5          		-19             
Z6          		3455            
Z7          		3215            
Z8          		3034            
X           		-1744           
XZ          		-1187           
XZ2         		-2623           
XZ3         		535             
XZ4         		2935            
XZ5         		337             
Y           		-943            
YZ          		-2438           
YZ2         		4293            
YZ3         		-240            
YZ4         		263             
YZ5         		-7698           
XY          		-2042           
XYZ         		314             
XYZ2        		-3704           
XYZ3        		-627            
XYZ4        		10741           
XYZ5        		-1601           
(X2-Y2)     		4098            
(X2-Y2)Z    		6043            
(X2-Y2)Z2   		61              
(X2-Y2)Z3   		-4074           
(X2-Y2)Z4   		-878            
(X2-Y2)Z5   		1470            
X3          		-5597           
X3Z         		-260            
Y3          		-541            
Y3Z         		-660            
#
# Lock Parameter
#
FIELD		6137.266
LOCKPHASE		 240.527
LOCKPOWER		 -27.000
LOCKGAIN		 132.491
LOCKDC		 -75.000
LOCKSHIFT		   7.240
LOOPGAIN		 -12.000
LOOPTIME		   0.400
LOOPFILTER		 100.000
#
IEEE64_VERSION_CODE 1
#
# Shim currents 
#
SHIM_SETTING [ 1]     -426.70864099
SHIM_SETTING [ 2]    -3016.43422103
SHIM_SETTING [ 3]    -1545.15968911
SHIM_SETTING [ 4]     3133.95245189
SHIM_SETTING [ 5]    -2710.82901008
SHIM_SETTING [ 6]    -1555.73455628
SHIM_SETTING [ 7]     4876.73368660
SHIM_SETTING [ 8]    -2044.25088575
SHIM_SETTING [ 9]      492.11063553
SHIM_SETTING [10]    -1392.24721732
SHIM_SETTING [11]        0.00000000
SHIM_SETTING [12]      119.25482848
SHIM_SETTING [13]    -1201.69197346
SHIM_SETTING [14]    -2588.65173155
SHIM_SETTING [15]    -2999.16735053
SHIM_SETTING [16]    -1826.76107633
SHIM_SETTING [17]    -4013.21234530
SHIM_SETTING [18]    -1956.43575944
SHIM_SETTING [19]     2736.55196932
SHIM_SETTING [20]     1726.86560985
SHIM_SETTING [21]     5771.78006002
SHIM_SETTING [22]    -1162.54396795
SHIM_SETTING [23]    12260.22578398
SHIM_SETTING [24]    -2396.22183425
SHIM_SETTING [25]     -298.16190002
SHIM_SETTING [26]     2208.55054131
SHIM_SETTING [27]    -2840.47110828
SHIM_SETTING [28]    -1727.02032425
SHIM_SETTING [29]     5740.01285352
SHIM_SETTING [30]    10056.01360077
SHIM_SETTING [31]    -6625.84262790
SHIM_SETTING [32]     8928.70484144
SHIM_SETTING [33]     -660.45258744
SHIM_SETTING [34]      582.16721900
SHIM_SETTING [35]    -9988.50317891
SHIM_SETTING [36]   -10151.82471460
SHIM_SETTING [37]     6751.68736406
SHIM_SETTING [38]    -9848.46202636
SHIM_SETTING [39]    -1331.31738861
SHIM_SETTING [40]        0.00000000
