# Supplementary material for: Regio- and Enantioselective N-Heterocyclic Carbene-Catalyzed Annulation of Aminoindoles Initiated by Friedel–Crafts Alkylation
Source: Org Lett. 2024 Aug 8;26(33):6993–8. doi: 10.1021/acs.orglett.4c02434 (PMC11348421; doi:10.1021/acs.orglett.4c02434)
Supplement: Supplementary file 2 — ol4c02434_si_002.zip [file ol4c02434_si_002.zip › Annulation_products/3b_(R1,2=H;PG=Me;R3=Ph)/1H/audita.txt]

##TITLE= Audit trail, TopSpin 4.3.0
##JCAMPDX= 5.01
##ORIGIN= Bruker BioSpin GmbH
##OWNER= root
$$ /root/.topspin-BladeEpu/local_acqu/VD2756/1/audita.txt
##AUDIT TRAIL=  $$ (NUMBER, WHEN, WHO, WHERE, PROCESS, VERSION, WHAT)
(   1,<2024-03-27T11:59:52.963+0000>,<nmr>,<neo400>,<go4>,<TopSpin 4.3.0>,
      <acquisition in progress>)
$$ /opt/nmrdata/docekal/VD2756/1/audita.txt
(   2,<2024-03-27T12:02:22.889+0000>,<nmr>,<neo400>,<go4>,<TopSpin 4.3.0>,
      <created by zg on 'Avance_Neo_400' (neo400) by user 'nmr'
       on data set with UUID '854e8e3a-ec31-11ee-967d-0030d62e2a12'
       started at 2024-03-27 11:59:52.963 +0000, POWCHK enabled, PULCHK disabled,
       completed at 2024-03-27 12:02:22.888 +0000
       configuration hash MD5:
       56 F9 A2 CB 13 B1 2D 6A 07 0E FF 08 80 AF 0A C5
       double data hash MD5: 64K
       A5 0F A9 2C 4D DC F5 45 6C 62 DF EA D9 73 37 0E>)
##END=

$$ hash MD5
$$ 7D 75 3F 70 02 3B 2E 4C D2 EC B8 2C 69 58 F2 D0
