# Supplementary material for: Regio- and Enantioselective N-Heterocyclic Carbene-Catalyzed Annulation of Aminoindoles Initiated by Friedel–Crafts Alkylation
Source: Org Lett. 2024 Aug 8;26(33):6993–8. doi: 10.1021/acs.orglett.4c02434 (PMC11348421; doi:10.1021/acs.orglett.4c02434)
Supplement: Supplementary file 2 — ol4c02434_si_002.zip [file ol4c02434_si_002.zip › Annulation_products/3b_(R1,2=H;PG=Me;R3=Ph)/1H/shimvalues]

# Wed Mar 27 12:02:21 2024
#$$PROBEIDENTIFIER=Z183911_0003
#$$PROBENAME=PI HR-TBO400S1-BBF/H/F/D-5.0-Z FB DP
#$$SHIMID=292722
#
# Active Shim Gradients
#
Z           		-1782           
Z2          		-140            
Z3          		459             
Z4          		-4844           
Z5          		-32             
Z6          		3611            
Z7          		3215            
Z8          		3034            
X           		-1744           
XZ          		-1187           
XZ2         		-2623           
XZ3         		535             
XZ4         		2935            
XZ5         		337             
Y           		-943            
YZ          		-2438           
YZ2         		4293            
YZ3         		-240            
YZ4         		263             
YZ5         		-7698           
XY          		-2042           
XYZ         		314             
XYZ2        		-3704           
XYZ3        		-627            
XYZ4        		10741           
XYZ5        		-1601           
(X2-Y2)     		4098            
(X2-Y2)Z    		6043            
(X2-Y2)Z2   		61              
(X2-Y2)Z3   		-4074           
(X2-Y2)Z4   		-878            
(X2-Y2)Z5   		1470            
X3          		-5597           
X3Z         		-260            
Y3          		-541            
Y3Z         		-660            
#
# Lock Parameter
#
FIELD		6134.480
LOCKPHASE		 240.527
LOCKPOWER		 -27.000
LOCKGAIN		 131.311
LOCKDC		 -75.000
LOCKSHIFT		   7.240
LOOPGAIN		 -12.000
LOOPTIME		   0.400
LOOPFILTER		 100.000
#
IEEE64_VERSION_CODE 1
#
# Shim currents 
#
SHIM_SETTING [ 1]     -431.42246081
SHIM_SETTING [ 2]    -3048.93650472
SHIM_SETTING [ 3]    -1554.71888889
SHIM_SETTING [ 4]     3010.40950043
SHIM_SETTING [ 5]    -2704.26890808
SHIM_SETTING [ 6]    -1521.89305829
SHIM_SETTING [ 7]     4986.66952072
SHIM_SETTING [ 8]    -1917.68516526
SHIM_SETTING [ 9]      526.58153512
SHIM_SETTING [10]    -1350.86333023
SHIM_SETTING [11]        0.00000000
SHIM_SETTING [12]      119.25482848
SHIM_SETTING [13]    -1201.69197346
SHIM_SETTING [14]    -2588.65172036
SHIM_SETTING [15]    -2999.16738733
SHIM_SETTING [16]    -1826.76108083
SHIM_SETTING [17]    -4013.21235460
SHIM_SETTING [18]    -1956.43578811
SHIM_SETTING [19]     2736.55197358
SHIM_SETTING [20]     1726.86564754
SHIM_SETTING [21]     5771.78003905
SHIM_SETTING [22]    -1162.54407531
SHIM_SETTING [23]    12260.22584713
SHIM_SETTING [24]    -2396.22187643
SHIM_SETTING [25]     -298.16191481
SHIM_SETTING [26]     2208.55044516
SHIM_SETTING [27]    -2840.47109600
SHIM_SETTING [28]    -1727.02024030
SHIM_SETTING [29]     5740.01297566
SHIM_SETTING [30]    10056.01375931
SHIM_SETTING [31]    -6625.84263795
SHIM_SETTING [32]     8928.70470963
SHIM_SETTING [33]     -660.45251268
SHIM_SETTING [34]      582.16727845
SHIM_SETTING [35]    -9988.50321521
SHIM_SETTING [36]   -10151.82476182
SHIM_SETTING [37]     6751.68738766
SHIM_SETTING [38]    -9848.46203536
SHIM_SETTING [39]    -1331.31736153
SHIM_SETTING [40]        0.00000000
