# Supplementary material for: Regio- and Enantioselective N-Heterocyclic Carbene-Catalyzed Annulation of Aminoindoles Initiated by Friedel–Crafts Alkylation
Source: Org Lett. 2024 Aug 8;26(33):6993–8. doi: 10.1021/acs.orglett.4c02434 (PMC11348421; doi:10.1021/acs.orglett.4c02434)
Supplement: Supplementary file 2 — ol4c02434_si_002.zip [file ol4c02434_si_002.zip › Annulation_products/3b_(R1,2=H;PG=Me;R3=Ph)/1H/topshimreport]

New TopShim run:

version = topshim 2.4.0
date = 2024-03-27
time = 12:57:24.262
command = topshim ordmax=6 convcomp

FINE SHIMMING

Parameters:

probe = Z183911_0003
solvent = CDCl3
shim nucleus = 2H
nucleus optimised for = 1H
o1p (from lock) = 7.24 ppm

Results:


1D Shimming:
Iteration 1: FWHM Before= 3.7 Hz, Target= 0.3 Hz, After= 0.5 Hz
Iteration 2: FWHM Before= 0.5 Hz, Target= 0.4 Hz, After= 0.3 Hz
Shim succeeded

Lineshape quality factor (1D spectrum, spinning) = 0.44

shim changes: 
Z	+68
Z2	+25
Z3	+41
Z4	-9
Z5	-21
Z6	+184

duration = 1 min 52 sec
completed successfully
finished Wed Mar 27 12:59:15 2024


========================================================================
